# Supplementary material for: Measuring Meiotic Crossovers via Multi-Locus Genotyping of Single Pollen Grains in Barley
Source: PLoS One. 2015 Sep 10;10(9):e0137677. doi: 10.1371/journal.pone.0137677 (PMC4565660; doi:10.1371/journal.pone.0137677)
Supplement: S3 Table — Sample number is shown in the first column and the first row indicates the marker number. Genotypic values are shown as A for Morex and B for Barke. Missing values are indicated by a minus. (XLSX) [file pone.0137677.s005.xlsx]

## Sheet: Morex x Barke pollen population
	M1	M2	M3	M4	M5	M6	M7	M8	M9	M10	M11	M12	M13	M14	M15	M16	M17	M18	M19	M20	M21	M22	M23	M24
S100	A	B	A	A	B	B	B	B	A	B	B	B	B	B	B	B	B	B	B	B	B	B	B	B
S101	B	B	-	-	A	A	-	-	A	B	B	B	-	B	B	B	B	B	B	B	-	B	B	A
S109	-	B	-	B	-	B	-	-	-	-	-	-	B	B	-	-	-	B	B	-	-	-	-	-
S111	B	-	-	-	-	-	-	-	-	-	-	B	B	-	B	-	B	-	-	B	-	-	-	A
S117	-	B	B	B	A	A	A	A	A	A	-	A	A	A	A	A	A	-	A	A	A	A	A	B
S121	-	-	B	B	B	-	B	B	B	B	B	B	-	B	B	-	-	-	B	B	-	B	A	B
S125	-	A	A	B	-	B	-	B	B	B	-	-	-	B	A	-	-	-	-	-	-	-	B	-
S129	-	B	A	-	-	-	-	-	-	A	-	B	-	A	-	B	-	-	-	-	-	B	A	B
S131	A	-	-	B	-	B	-	-	-	-	-	-	-	B	-	-	B	-	B	A	A	-	B	-
S132	A	A	B	B	-	-	B	B	B	B	B	-	B	B	-	B	B	B	B	-	B	-	-	B
S133	A	A	A	A	B	-	B	B	B	B	B	B	B	B	B	B	A	A	A	A	A	A	A	-
S135	B	B	-	A	A	A	A	A	A	A	A	-	A	-	A	A	A	A	B	A	A	A	-	B
S136	B	B	B	B	B	B	B	B	B	B	-	B	B	B	B	B	B	B	B	B	B	B	A	A
S137	A	-	B	B	A	A	A	-	A	A	A	-	-	A	A	A	-	A	-	-	B	A	A	A
S143	-	A	B	B	-	B	-	-	B	B	-	-	-	-	-	-	A	-	-	-	-	B	B	-
S145	-	B	B	-	-	A	-	-	-	B	B	-	-	-	A	-	B	B	-	A	-	-	A	-
S146	A	A	A	-	A	A	-	A	A	-	-	-	-	A	A	A	-	-	A	-	-	A	A	-
S147	A	A	A	A	-	B	B	B	B	-	-	B	-	B	B	B	B	B	A	-	-	A	A	A
S148	A	A	A	A	A	A	A	A	A	B	B	B	B	B	B	B	B	B	B	B	B	-	B	-
S149	A	A	A	A	-	-	-	-	A	-	-	-	-	-	-	-	-	A	-	-	-	-	B	-
S150	A	A	A	A	A	A	A	A	A	A	A	A	A	A	A	B	B	B	B	B	B	B	-	A
S151	B	B	B	B	B	B	B	B	B	B	B	B	B	-	B	B	B	B	B	B	B	B	B	B
S152	B	-	B	A	A	A	A	A	A	A	A	B	-	B	B	B	B	B	B	B	-	-	B	-
S153	-	B	-	B	B	B	B	-	B	B	-	B	-	B	B	A	A	A	A	A	-	A	-	A
S154	B	-	A	A	-	B	B	-	B	B	B	B	B	B	A	A	A	A	A	A	A	A	A	A
S155	B	-	-	B	-	-	B	B	-	B	-	-	B	-	B	-	B	B	-	B	B	-	A	A
S158	B	-	A	-	A	A	-	A	-	A	A	A	A	A	-	-	-	A	-	-	-	-	-	-
S159	B	-	-	-	A	A	A	A	A	-	-	A	A	A	A	A	-	-	B	B	B	A	-	B
S163	A	A	A	A	A	A	A	A	A	-	A	-	A	A	A	A	A	A	A	A	A	A	A	-
S164	A	A	A	A	B	B	B	B	B	B	B	B	B	B	B	B	B	B	B	B	B	B	-	A
S165	B	B	B	B	A	A	A	A	A	B	B	B	B	-	B	B	B	B	B	-	B	B	B	-
S166	B	B	B	A	A	A	A	A	A	A	A	A	A	A	A	A	A	A	A	A	A	A	A	A
S168	A	-	A	A	B	-	-	B	-	B	B	-	-	B	B	B	B	-	-	B	B	-	-	-
S169	-	-	-	-	B	-	B	-	B	B	-	-	B	-	B	B	-	-	B	B	B	-	B	B
S170	-	A	A	A	B	B	B	B	B	B	-	B	B	B	B	B	B	-	B	B	B	-	A	A
S172	-	A	-	A	B	B	B	B	B	-	-	B	-	B	-	B	B	B	B	-	-	B	B	-
S173	-	-	A	-	-	A	-	-	A	A	A	-	-	A	A	-	-	A	B	A	-	-	-	-
S175	-	A	A	A	B	B	B	-	-	-	-	B	-	B	B	A	A	-	A	-	A	A	A	A
S176	A	-	-	A	-	A	B	-	B	-	-	B	-	B	B	A	-	-	-	-	-	-	-	-
S178	-	-	A	A	-	A	A	A	A	A	A	A	A	A	A	-	A	-	-	A	-	A	-	B
S180	B	B	B	B	B	B	B	B	B	B	B	B	B	B	B	B	B	B	B	B	B	B	B	B
S181	-	-	-	B	A	-	B	B	B	B	B	B	-	-	B	B	B	B	A	A	A	B	-	-
S182	-	B	B	B	B	B	B	B	B	A	A	A	A	A	A	A	A	-	A	A	-	A	A	A
S183	A	A	B	-	-	B	B	B	B	B	B	B	B	B	B	B	B	-	-	B	B	B	B	B
S184	B	B	B	B	B	B	B	B	B	B	B	B	-	B	B	B	B	B	B	B	B	B	A	A
S185	B	B	B	B	A	A	A	A	A	A	-	A	A	A	A	A	-	A	A	A	A	A	A	A
S186	B	B	B	B	B	B	B	-	B	-	B	B	B	B	B	B	B	B	B	B	B	-	B	B
S188	A	A	-	-	B	B	B	B	B	B	B	B	B	B	B	B	B	A	B	B	B	B	B	B
S191	B	B	B	A	A	A	-	-	A	A	A	A	A	A	A	A	A	A	A	A	A	A	A	A
S95	-	-	-	A	A	A	-	-	A	A	-	-	A	-	B	-	-	-	A	-	-	-	B	-
Allele frequency A	0.470588	0.484848	0.5	0.512821	0.5	0.5	0.342857	0.40625	0.463415	0.368421	0.37931	0.264706	0.4	0.358974	0.380952	0.378378	0.333333	0.40625	0.378378	0.428571	0.366667	0.5	0.527778	0.548387
Allele frequency B	0.529412	0.515152	0.5	0.487179	0.5	0.5	0.657143	0.59375	0.536585	0.631579	0.62069	0.735294	0.6	0.641026	0.619048	0.621622	0.666667	0.59375	0.621622	0.571429	0.633333	0.5	0.472222	0.451613
χ² value	0.0303	0.1176	0	0.0256	0	0	3.4571	1.125	0.2195	2.6316	1.6897	7.5294	1.2	3.1026	2.381	2.1892	4	1.125	2.1892	0.7143	2.1333	0	0.1111	0.2903
χ² P-value	0.861804	0.731601	1	0.87278	1	1	0.0629791	0.288844	0.639412	0.104757	0.193646	0.00606997	0.273322	0.0781691	0.122823	0.138982	0.0455003	0.288844	0.138982	0.398025	0.144127	1	0.738883	0.590014

## Sheet: Morex x Barke DH population
	mbGBS21398	mbGBS13319	mbGBS14822	mbGBS8337	mbGBS18856	mbGBS1895	mbGBS9909	mbGBS12576	mbGBS21797	mbGBS6934	mbGBS2318	mbGBS1702	mbGBS8600	mbGBS1261	mbGBS21552	mbGBS926	mbGBS361	mbGBS10571	mbGBS2243	mbGBS2695	mbGBS2642	mbGBS16287	mbGBS16834	mbGBS16436	mbGBS13595	mbGBS13219	mbGBS10018	mbGBS17437	mbGBS10557	mbGBS15421	mbGBS15432	mbGBS12073	mbGBS19764	mbGBS21383	mbGBS1068	mbGBS21322	mbGBS6205	mbGBS14864	mbGBS10536	mbGBS18672	mbGBS16948	mbGBS13183	mbGBS15424	mbGBS5907	mbGBS2393	mbGBS2851	mbGBS1956	mbGBS9398	mbGBS22455
MBDH002	A	A	A	B	-	B	B	B	B	B	B	B	B	B	B	B	B	B	B	-	B	B	B	B	B	B	B	B	B	A	A	A	A	A	-	A	A	A	A	A	A	A	A	A	-	A	A	A	A
MBDH006	A	A	A	A	-	-	A	A	A	B	B	B	B	B	B	-	B	B	B	B	B	B	B	B	B	B	B	B	B	B	B	B	B	B	B	B	B	B	B	B	B	-	B	A	A	A	A	A	A
MBDH007	A	A	A	A	-	-	A	A	A	A	A	A	A	-	A	A	A	A	A	A	-	A	A	A	A	A	A	A	A	A	A	A	A	A	A	A	A	A	A	A	A	-	A	A	A	A	A	A	A
MBDH011	B	-	B	B	-	B	B	-	B	B	B	-	B	B	-	B	B	-	B	-	-	B	-	B	B	-	B	B	B	-	B	B	B	B	B	B	B	B	B	B	B	-	-	B	B	B	B	-	B
MBDH014	A	A	A	A	-	-	A	A	-	-	A	B	A	B	B	B	B	B	B	-	B	B	B	B	B	B	B	B	B	B	B	B	B	B	B	B	B	B	B	B	B	-	B	B	B	B	B	B	B
MBDH020	A	A	A	A	-	-	A	A	A	A	A	A	A	-	A	A	A	A	A	A	A	B	B	B	B	B	B	B	B	B	-	B	B	-	-	B	B	B	B	B	B	B	B	B	B	B	B	B	B
MBDH021	B	B	B	B	-	-	B	B	B	B	A	A	A	-	A	A	A	A	-	A	-	A	A	A	A	-	A	A	A	A	A	-	A	A	A	A	A	A	A	A	A	-	A	-	A	A	A	A	A
MBDH025	A	A	B	B	B	-	B	B	B	B	B	B	B	B	B	B	B	B	B	-	B	B	B	B	B	B	B	B	B	B	B	B	B	-	-	B	-	B	-	B	B	-	B	-	B	B	B	B	B
MBDH026	A	A	A	A	A	A	A	A	A	B	B	B	B	B	B	B	B	B	B	-	B	B	B	B	B	B	B	B	B	A	A	A	A	A	A	A	A	A	A	A	A	A	A	A	A	B	B	B	B
MBDH030	B	B	B	B	-	-	B	-	B	B	B	B	B	B	B	B	B	B	B	-	B	B	B	B	B	B	B	B	B	B	B	B	B	-	B	B	-	B	A	A	A	-	-	A	A	A	A	A	A
MBDH031	B	B	A	A	A	A	A	A	A	B	-	B	B	B	B	B	B	B	B	-	B	B	-	B	B	B	B	B	B	B	B	B	-	-	B	B	-	-	B	B	B	-	B	B	B	B	B	B	B
MBDH032	B	-	B	B	-	-	-	-	B	-	-	-	B	-	-	B	B	B	B	-	-	-	-	-	B	-	B	B	-	-	B	-	-	B	B	-	B	-	B	-	-	-	-	-	-	-	-	-	-
MBDH033	B	B	B	B	B	-	B	B	B	B	B	B	B	B	B	B	B	B	B	B	B	B	B	B	B	B	B	B	B	B	B	B	-	B	B	B	B	B	B	B	-	B	B	B	B	B	B	-	B
MBDH034	B	B	B	B	-	-	B	B	B	B	B	B	B	B	B	B	B	B	B	B	B	B	B	B	B	B	B	B	B	B	B	B	B	B	B	B	B	B	B	B	B	-	B	B	-	B	B	-	B
MBDH042	B	-	B	B	B	-	B	B	B	B	B	B	B	B	B	B	B	B	B	B	B	B	-	B	B	B	B	B	B	B	B	B	B	B	B	B	-	B	A	-	A	A	A	A	A	A	A	A	A
MBDH046	A	A	A	-	-	-	A	A	A	A	A	A	A	-	B	B	B	B	B	-	-	B	B	B	B	-	B	B	B	B	B	B	B	B	-	B	B	B	-	B	B	-	-	-	B	B	B	B	B
MBDH047	B	B	B	-	-	B	A	A	A	A	A	A	A	-	A	A	A	A	A	A	A	A	A	A	A	B	B	B	B	B	B	B	B	B	B	B	B	B	B	B	B	B	-	B	B	B	B	B	B
MBDH048	A	-	A	A	-	A	A	B	B	-	B	B	B	B	B	B	B	-	B	-	-	B	B	B	B	B	B	B	B	B	B	-	B	B	B	B	B	B	B	B	B	-	B	B	B	B	B	-	B
MBDH050	B	B	B	B	B	B	B	B	B	B	B	B	B	B	B	B	B	B	B	B	B	B	B	B	B	B	B	B	B	A	A	A	A	A	A	A	A	A	A	A	A	-	A	A	A	A	A	A	-
MBDH051	A	A	A	A	A	-	A	A	-	A	A	-	A	-	-	A	A	-	A	A	A	A	A	A	A	A	A	A	-	A	A	A	A	-	-	A	-	A	A	A	A	-	A	A	A	A	A	A	A
MBDH053	B	B	B	B	-	-	B	B	B	B	B	B	B	-	A	A	A	-	A	A	A	A	A	A	A	A	A	A	-	A	A	A	A	-	A	A	A	A	A	A	A	-	A	A	A	A	A	A	A
MBDH054	A	A	A	A	A	-	A	A	-	A	A	A	A	-	A	A	A	A	A	A	A	-	A	A	A	A	A	A	A	A	A	A	-	A	A	A	A	A	A	A	A	-	A	A	A	A	A	A	A
MBDH055	A	-	A	A	A	A	A	A	A	A	A	A	A	-	A	-	A	A	A	A	A	A	A	A	A	A	A	A	A	A	A	A	A	A	A	A	A	A	A	A	A	-	-	A	A	A	A	A	A
MBDH056	A	A	A	A	A	-	A	A	A	A	A	A	A	-	A	B	B	B	B	-	B	B	B	B	B	B	B	B	B	B	B	B	-	-	-	B	B	B	B	-	B	-	B	B	B	B	B	A	A
MBDH058	A	A	A	A	-	-	B	B	B	B	B	B	B	B	B	B	B	B	B	-	B	B	B	B	B	B	B	B	-	B	B	B	B	B	B	B	B	B	B	B	B	B	B	B	B	B	B	B	B
MBDH059	A	-	A	A	-	A	A	A	A	A	A	A	A	-	A	A	A	A	A	A	A	A	A	A	A	A	A	A	A	A	A	A	-	A	A	A	A	A	A	A	A	A	A	A	A	A	A	A	A
MBDH062	A	A	A	A	-	-	A	A	A	A	A	A	A	-	A	A	A	A	A	A	A	A	A	A	A	A	A	A	A	A	A	A	A	A	A	A	A	A	A	A	A	A	A	A	A	A	A	-	-
MBDH063	A	A	A	A	A	A	A	A	A	A	A	A	A	-	A	A	A	A	A	A	A	A	A	A	A	A	A	A	A	B	-	B	-	B	-	B	B	B	B	B	B	B	B	B	B	B	B	B	B
MBDH064	A	A	A	-	A	A	A	A	A	A	A	A	A	A	A	A	A	A	A	A	A	A	A	A	A	A	A	A	A	A	A	A	A	A	A	A	A	A	A	-	A	-	A	A	A	A	A	A	A
MBDH067	B	B	B	B	B	-	B	B	B	B	B	B	B	B	B	-	B	B	B	-	B	B	B	B	B	B	B	B	B	B	B	-	B	B	B	B	B	B	B	-	B	B	B	B	B	B	B	-	A
MBDH069	B	B	B	B	B	B	-	B	B	B	B	B	B	B	B	B	B	B	B	B	-	-	B	B	B	B	B	-	B	B	B	B	B	B	B	B	B	B	B	B	B	-	B	-	B	-	B	B	B
MBDH072	B	B	B	B	B	B	-	B	B	B	B	B	B	B	B	B	B	B	B	-	B	B	B	B	B	B	B	B	B	B	B	B	B	B	B	B	B	B	B	B	B	B	B	B	B	B	B	B	B
MBDH073	B	B	B	B	-	-	B	B	A	A	A	A	-	-	A	-	A	-	A	A	-	A	A	A	A	A	A	A	A	A	A	A	A	A	A	-	A	A	A	A	A	-	A	A	A	A	A	A	A
MBDH074	A	A	A	A	-	A	A	A	A	A	A	A	A	A	A	A	A	-	A	A	A	A	-	A	A	A	A	A	A	A	A	-	A	A	A	A	A	A	A	A	A	-	-	A	A	A	A	-	A
MBDH077	B	B	B	B	-	-	B	B	-	B	B	B	B	B	A	A	-	A	A	A	A	A	A	A	A	-	A	A	A	A	A	A	A	A	A	-	A	A	A	A	A	A	A	A	A	A	A	A	A
MBDH078	A	A	A	A	A	A	A	A	-	A	A	A	-	-	-	A	A	A	A	A	A	B	B	B	B	B	B	B	B	B	B	B	-	B	B	B	B	B	B	B	B	-	B	B	B	B	B	B	B
MBDH079	A	A	A	A	A	-	A	A	A	A	A	A	A	-	A	-	A	-	A	-	B	B	B	B	B	B	B	B	B	B	B	B	B	B	B	-	B	B	B	B	B	B	B	B	B	B	B	B	B
MBDH080	A	A	A	A	A	-	A	A	A	A	A	-	A	-	A	B	B	B	B	-	B	B	B	B	B	B	B	B	B	B	B	B	B	B	B	B	B	B	B	B	B	-	B	B	B	B	B	B	B
MBDH081	A	A	B	B	-	-	-	B	-	B	-	B	B	-	-	-	B	-	B	B	-	B	B	-	B	B	-	B	B	-	B	-	-	-	-	B	-	B	B	-	-	B	-	-	B	B	B	-	-
MBDH083	B	B	B	B	B	B	B	B	B	-	B	B	-	B	-	B	B	-	B	-	B	B	B	B	B	B	B	B	B	A	A	A	A	A	A	-	A	A	A	A	A	A	-	A	A	A	A	A	-
MBDH084	A	A	A	A	-	A	A	A	A	A	A	A	A	-	-	-	A	A	A	A	A	A	A	A	A	A	A	A	A	A	A	-	-	A	A	A	A	A	A	A	A	A	-	A	A	-	A	A	A
MBDH085	A	A	A	A	-	-	-	A	A	-	A	-	-	-	A	-	B	B	B	-	-	B	B	B	B	B	B	B	B	-	B	B	B	B	B	B	-	B	B	B	B	-	B	B	B	-	B	-	B
MBDH091	B	B	B	B	-	B	B	B	B	B	B	B	B	B	B	B	B	-	B	A	A	A	A	A	A	-	A	A	A	A	A	-	A	A	A	A	A	A	A	A	A	-	A	A	A	A	A	A	A
MBDH092	-	B	B	B	B	B	B	B	-	B	B	B	-	B	B	-	A	A	A	A	A	A	A	A	A	-	A	A	A	A	A	A	A	A	A	-	A	A	A	A	A	A	A	A	A	A	A	A	A
MBDH098	A	A	A	A	-	-	A	A	A	A	A	A	A	-	A	A	A	-	A	A	A	A	A	A	A	A	A	A	A	A	A	A	A	A	-	A	A	A	A	A	A	A	A	A	A	-	A	A	A
MBDH101	A	A	-	A	A	A	A	A	A	A	A	A	A	A	A	A	A	A	A	A	A	A	A	A	A	A	A	A	A	A	A	A	A	A	A	A	A	A	A	A	A	A	A	A	A	A	A	A	A
MBDH102	A	A	A	A	A	-	A	A	A	A	A	A	A	-	A	B	B	B	B	B	B	B	B	B	-	B	B	B	B	B	B	B	B	B	B	B	B	B	B	B	B	B	B	B	B	B	B	B	B
MBDH103	B	B	B	B	-	A	A	A	A	A	A	A	A	-	A	-	A	A	A	A	-	A	A	A	A	A	A	A	A	B	B	-	B	B	B	-	B	B	B	B	B	B	B	B	B	B	B	B	B
MBDH104	B	B	B	B	B	B	B	B	B	B	B	B	B	B	B	B	B	B	B	-	B	-	B	B	B	B	B	A	A	A	A	A	A	A	A	A	A	A	A	A	A	A	A	A	A	A	A	A	A
MBDH105	-	-	-	B	-	-	B	B	B	-	A	A	A	-	A	-	-	A	A	A	-	A	-	A	A	A	-	-	-	-	-	-	A	-	-	-	-	A	A	A	A	-	-	-	A	-	A	A	-
MBDH106	A	A	A	A	A	-	A	A	A	-	A	A	A	-	B	B	B	-	B	-	-	B	B	B	B	B	B	B	B	B	B	B	B	B	B	B	-	B	B	B	B	B	B	B	B	B	B	B	B
MBDH107	B	B	B	B	B	-	B	B	B	B	B	B	B	B	B	B	B	B	B	B	B	B	B	B	B	A	A	A	A	A	A	A	A	A	-	A	-	A	A	A	A	-	A	A	A	A	A	A	A
MBDH109	A	A	A	A	A	-	A	A	A	A	A	A	A	-	A	A	A	A	A	A	A	A	A	A	A	-	A	A	A	A	A	-	A	-	A	A	A	A	A	A	A	-	-	A	A	-	A	A	A
MBDH110	B	B	B	B	B	-	B	B	B	B	B	B	B	B	B	B	B	-	B	B	-	B	B	B	B	B	B	B	B	A	A	-	A	A	A	A	A	A	A	-	A	-	A	A	A	A	A	A	A
MBDH112	B	B	B	B	B	-	B	B	B	B	B	B	B	B	B	B	B	B	B	-	B	B	B	B	-	B	B	B	B	-	B	B	B	B	B	B	B	B	B	B	B	-	B	B	B	B	B	B	B
MBDH113	A	A	A	A	A	-	-	A	A	A	A	A	A	A	B	B	B	B	B	-	B	B	B	B	B	B	B	B	B	B	B	B	B	B	B	B	B	B	B	B	B	-	B	B	B	B	B	B	B
MBDH114	A	A	A	A	A	-	A	A	-	A	-	A	A	A	A	A	A	-	A	A	A	A	A	A	A	A	A	-	A	A	A	A	A	A	A	A	A	A	A	A	A	A	A	A	A	A	A	A	A
MBDH118	A	A	A	A	A	-	A	A	A	A	A	A	A	-	A	A	A	A	A	A	-	A	A	-	A	A	A	A	A	A	A	A	A	A	A	A	-	A	A	A	A	-	A	A	A	A	A	A	A
MBDH119	A	A	-	A	A	A	-	-	A	A	B	B	B	B	B	B	B	-	B	B	B	B	B	B	B	B	B	B	B	B	B	B	B	B	B	B	B	B	B	B	-	-	B	B	B	-	A	A	A
MBDH120	B	B	B	B	B	B	A	A	A	-	A	A	A	-	-	A	A	-	A	A	A	A	A	A	A	-	A	A	A	A	A	-	A	A	A	A	A	A	A	A	A	A	A	A	A	A	A	A	A
MBDH121	B	B	B	B	B	-	-	B	B	B	B	B	B	B	B	B	B	B	-	-	B	B	B	B	A	A	A	A	A	A	A	A	-	A	A	A	A	A	A	A	A	A	A	A	A	A	A	-	A
MBDH123	B	B	B	B	B	B	B	B	B	B	B	B	B	B	B	B	B	B	-	B	B	A	A	A	A	-	A	A	A	A	A	A	A	A	A	A	A	A	A	A	A	-	A	A	A	A	A	A	A
MBDH124	-	A	A	A	A	-	A	A	-	-	A	A	A	-	A	A	A	-	A	A	-	-	B	B	B	B	B	B	B	B	B	B	B	B	B	-	B	B	B	B	B	B	B	B	B	B	B	B	B
MBDH125	B	B	B	B	B	B	B	B	B	B	B	B	B	B	B	A	A	-	A	A	A	A	A	A	A	A	A	A	A	A	A	A	A	A	A	A	A	-	A	A	A	A	A	A	A	A	A	A	A
MBDH126	A	A	B	B	B	B	B	-	B	B	B	B	B	B	-	B	B	B	B	-	B	B	B	B	B	B	B	B	B	B	B	B	B	B	B	-	B	B	-	B	B	B	B	B	B	B	B	B	B
MBDH127	A	A	A	A	A	A	A	A	A	A	A	A	A	A	A	A	A	A	A	A	A	A	A	A	A	A	A	A	-	A	A	A	A	A	A	A	A	-	A	A	-	-	A	A	A	A	A	A	-
MBDH128	B	B	B	B	B	-	B	B	B	B	B	B	B	B	B	B	B	B	B	B	B	B	B	B	B	B	B	B	B	A	A	A	A	A	A	A	A	A	A	A	A	A	A	A	A	A	A	A	A
MBDH129	B	B	B	B	B	B	B	B	B	B	B	A	B	-	A	A	A	A	A	A	A	A	A	A	A	A	A	A	A	A	A	A	A	A	A	A	A	A	A	B	B	B	B	B	B	B	B	B	B
MBDH131	B	B	B	B	-	B	-	B	B	B	B	B	B	B	B	B	B	B	B	-	A	A	A	A	A	-	A	A	A	A	A	-	A	A	A	A	A	A	A	A	A	-	A	A	A	A	A	A	A
MBDH133	A	A	A	A	A	-	A	A	A	A	A	A	A	-	A	B	B	B	B	-	B	B	B	B	B	B	B	B	B	-	B	-	B	B	B	B	B	B	B	-	B	B	B	B	B	B	B	B	-
MBDH135	B	B	-	B	B	-	B	B	B	B	B	B	B	B	B	B	B	B	B	-	-	B	B	B	B	B	B	B	B	A	A	-	A	A	A	A	A	B	B	B	B	B	B	-	-	B	B	B	B
MBDH136	A	A	A	A	-	A	-	A	A	A	B	-	B	B	-	B	B	B	B	-	B	B	B	B	B	-	B	B	B	B	B	-	-	B	B	B	B	A	A	A	A	-	A	A	A	A	A	A	-
MBDH139	A	A	A	A	A	-	A	A	A	B	B	B	B	B	B	-	B	B	B	B	B	B	B	B	B	B	B	B	B	B	B	B	B	B	B	B	B	B	B	B	B	-	B	B	B	B	B	B	B
MBDH140	-	B	B	B	B	-	-	B	B	B	B	B	B	B	-	A	A	-	A	A	A	A	A	A	A	-	A	A	A	-	A	A	A	A	A	A	A	A	A	A	A	-	A	A	A	-	A	A	A
MBDH142	B	B	B	B	-	B	B	B	B	B	B	B	B	B	B	B	B	B	B	-	B	B	B	A	A	-	A	A	A	A	A	A	A	A	A	A	A	A	A	A	A	A	A	-	A	A	A	A	A
MBDH143	B	B	B	B	-	B	B	B	B	B	B	B	B	B	B	B	B	B	A	A	A	A	A	A	A	-	A	A	A	B	B	B	B	B	B	B	-	B	B	B	B	-	B	B	B	B	B	B	B
MBDH147	A	A	-	A	A	-	A	A	A	A	A	A	A	A	A	A	A	A	A	A	A	A	A	A	A	A	A	A	A	A	A	A	A	A	-	A	-	A	A	A	A	-	A	A	A	A	A	A	A
MBDH150	A	A	B	B	B	B	B	B	B	B	B	B	B	B	B	B	B	B	B	-	B	B	B	B	B	B	B	B	B	B	B	B	B	B	B	-	B	B	B	B	B	B	B	B	B	-	B	B	B
MBDH160	A	A	A	B	-	-	B	-	B	B	B	B	B	B	-	B	B	-	B	-	B	B	B	B	B	B	B	B	B	-	B	B	-	B	B	-	B	B	B	B	B	B	B	B	B	B	B	B	-
MBDH161	B	B	B	-	-	B	B	B	B	B	B	B	B	B	B	B	B	-	B	B	B	B	B	B	B	B	B	B	B	A	A	A	A	A	A	A	A	A	A	A	-	-	A	A	A	A	A	A	B
MBDH162	A	A	A	A	A	-	A	A	A	A	A	A	A	-	A	-	B	B	B	-	B	B	B	B	B	B	B	B	B	-	B	B	B	B	B	-	B	B	B	B	B	B	B	B	B	B	B	B	B
MBDH163	-	B	B	B	B	-	B	B	B	-	B	B	B	-	-	B	B	-	B	-	B	B	B	B	B	B	B	B	B	-	B	B	-	B	A	A	A	A	A	A	-	A	-	-	A	-	A	-	A
MBDH164	-	A	A	A	-	-	-	A	A	A	-	-	A	-	-	-	A	-	A	-	-	-	A	A	A	-	B	B	-	-	B	B	-	B	B	-	-	B	-	-	B	B	-	-	B	-	-	-	B
MBDH166	A	A	A	A	A	A	A	A	A	A	-	A	A	-	A	B	B	B	B	-	B	B	B	B	B	B	B	B	B	B	B	B	B	B	B	B	B	B	B	B	B	B	-	B	B	B	B	-	B
MBDH169	A	A	A	A	-	-	A	A	A	A	A	-	A	-	-	A	-	-	A	A	-	-	-	A	A	-	A	A	-	A	A	-	A	A	A	-	A	A	A	A	A	A	A	-	A	A	A	-	A
MBDH170	A	A	A	A	-	-	-	A	A	A	A	-	A	A	-	B	B	-	B	-	-	B	B	B	B	-	B	B	B	-	B	-	B	B	B	B	B	-	B	B	B	B	-	-	-	-	B	-	B
MBDH171	A	-	A	A	-	A	A	A	A	-	A	A	A	-	A	B	B	-	B	-	B	B	B	B	B	-	B	B	B	B	B	-	-	B	B	-	-	A	A	A	A	A	A	A	-	-	A	A	A
MBDH172	A	A	A	A	-	A	A	A	A	A	A	A	A	A	A	A	A	-	A	A	-	A	-	-	A	A	A	A	A	A	A	A	A	A	A	A	A	A	A	A	A	A	A	A	A	A	A	A	A
MBDH173	A	A	A	A	A	-	A	A	A	A	A	A	A	A	A	B	B	B	B	B	B	B	B	B	B	B	B	B	B	B	B	B	B	-	B	B	B	B	B	B	B	B	B	B	B	B	B	B	B
Allele frequency A	0.409639	0.419753	0.464286	0.482353	0.470588	0.526316	0.447368	0.445783	0.475	0.512821	0.506024	0.525	0.511905	0.803922	0.506849	0.626667	0.616279	0.645161	0.581395	0.307692	0.588235	0.597561	0.604938	0.588235	0.563218	0.642857	0.586207	0.581395	0.592593	0.460526	0.511628	0.536232	0.465753	0.5	0.506494	0.479452	0.472973	0.488095	0.447059	0.4625	0.47561	0.521739	0.479452	0.447368	0.457831	0.48	0.45977	0.410959	0.468354
Allele frequency B	0.590361	0.580247	0.535714	0.517647	0.529412	0.473684	0.552632	0.554217	0.525	0.487179	0.493976	0.475	0.488095	0.196078	0.493151	0.373333	0.383721	0.354839	0.418605	0.692308	0.411765	0.402439	0.395062	0.411765	0.436782	0.357143	0.413793	0.418605	0.407407	0.539474	0.488372	0.463768	0.534247	0.5	0.493506	0.520548	0.527027	0.511905	0.552941	0.5375	0.52439	0.478261	0.520548	0.552632	0.542169	0.52	0.54023	0.589041	0.531646
χ² value	2.7108	2.0864	0.4286	0.1059	0.1765	0.1053	0.8421	0.9759	0.2	0.0513	0.012	0.2	0.0476	18.8431	0.0137	4.8133	4.6512	5.2258	2.2791	7.6923	2.1176	3.122	3.5679	2.6471	1.3908	5.7143	2.5862	2.2791	2.7778	0.4737	0.0465	0.3623	0.3425	0	0.013	0.1233	0.2162	0.0476	0.9529	0.45	0.1951	0.087	0.1233	0.8421	0.5904	0.12	0.5632	2.3151	0.3165
χ² P-value	0.0997	0.1486	0.5127	0.7449	0.6744	0.7456	0.3588	0.3232	0.6547	0.8208	0.9126	0.6547	0.8273	0	0.9068	0.0282	0.031	0.0223	0.1311	0.0055	0.1456	0.0772	0.0589	0.1037	0.2383	0.0168	0.1078	0.1311	0.0956	0.4913	0.8292	0.5472	0.5584	1	0.9093	0.7255	0.6419	0.8273	0.329	0.5023	0.6587	0.7681	0.7255	0.3588	0.4423	0.729	0.453	0.1281	0.5737
[truncated: 48 more columns]
